# Supplementary material for: Biocompatibility Study of Electrospun Nanocomposite Membranes Based on Chitosan/Polyvinyl Alcohol/Oxidized Carbon Nano-Onions
Source: Molecules. 2021 Aug 6;26(16):4753. doi: 10.3390/molecules26164753 (PMC8400231; doi:10.3390/molecules26164753)
Supplement: Supplementary file 1 [file molecules-26-04753-s001.zip]

Archive with 1 entries (1 files):
- molecules-1304430-supplementary.pdf
